# Supplementary material for: An efficient and practical entry to 2-amido-dienes and 3-amido-trienes from allenamides through stereoselective 1,3-hydrogen shifts
Source: Beilstein J Org Chem. 2011 Apr 7;7:410–20. doi: 10.3762/bjoc.7.53 (PMC3079123; doi:10.3762/bjoc.7.53)
Supplement: File 3 — X-Ray structural analysis and information for compound 10b. [file Beilstein_J_Org_Chem-07-410-s003.res]

TITL 09031a in P2(1)2(1)2(1)
CELL 0.71073   7.6848  10.0902  17.8424  90.000  90.000  90.000
ZERR    4.00   0.0017   0.0022   0.0038   0.000   0.000   0.000
LATT -1
SYMM 0.5-X, -Y, 0.5+Z
SYMM -X, 0.5+Y, 0.5-Z
SYMM 0.5+X, 0.5-Y, -Z
SFAC C  H  N O
UNIT 64 76 4 8
SIZE 0.40 0.35 0.30
TEMP -100
 
L.S. 6
ACTA
LIST 4
CONF
BOND $H
FMAP 2
PLAN 10
 
WGHT    0.044500    0.247500
FVAR       0.93439
O1    4    0.690115    0.211327    0.331065    11.00000    0.03085    0.03858 =
         0.03511   -0.00013    0.00446   -0.00560
O2    4    0.583306    0.016635    0.290907    11.00000    0.03019    0.03194 =
         0.02931   -0.00552    0.00425    0.00368
N1    3    0.417066    0.136316    0.366402    11.00000    0.03057    0.02453 =
         0.02653   -0.00300    0.00666   -0.00217
C1    1    0.573741    0.132023    0.330716    11.00000    0.03027    0.03008 =
         0.02100    0.00178    0.00086    0.00394
C2    1    0.434418   -0.065359    0.308964    11.00000    0.02952    0.02767 =
         0.03343   -0.00417   -0.00035    0.00281
AFIX  23
H2A   2    0.466294   -0.134253    0.346007    11.00000   -1.20000
H2B   2    0.388475   -0.109153    0.263425    11.00000   -1.20000
AFIX   0
C3    1    0.300650    0.029609    0.341578    11.00000    0.03024    0.02271 =
         0.02410   -0.00010    0.00408    0.00041
AFIX  13
H3A   2    0.244473   -0.012149    0.386278    11.00000   -1.20000
AFIX   0
C4    1    0.159402    0.076302    0.286870    11.00000    0.02892    0.02979 =
         0.03787    0.00213    0.00097    0.00419
AFIX  13
H4A   2    0.084555    0.142161    0.313606    11.00000   -1.20000
AFIX   0
C5    1    0.045119   -0.041178    0.264913    11.00000    0.03181    0.04440 =
         0.04720    0.00682   -0.00655   -0.00420
AFIX 137
H5A   2    0.003915   -0.086115    0.310256    11.00000   -1.50000
H5B   2    0.112954   -0.103350    0.234466    11.00000   -1.50000
H5C   2   -0.054883   -0.009495    0.235919    11.00000   -1.50000
AFIX   0
C6    1    0.234594    0.143962    0.217366    11.00000    0.04609    0.04435 =
         0.04332    0.01592   -0.01062   -0.00670
AFIX 137
H6A   2    0.297601    0.224115    0.232391    11.00000   -1.50000
H6B   2    0.139776    0.167971    0.183238    11.00000   -1.50000
H6C   2    0.314596    0.083168    0.191921    11.00000   -1.50000
AFIX   0
C7    1    0.361961    0.239257    0.416035    11.00000    0.02853    0.02793 =
         0.02299   -0.00337    0.00268    0.00126
C8    1    0.299067    0.193914    0.489301    11.00000    0.03812    0.02934 =
         0.02663   -0.00309    0.00798   -0.00089
AFIX  43
H8A   2    0.219313    0.249496    0.515126    11.00000   -1.20000
AFIX   0
C9    1    0.344747    0.081526    0.522294    11.00000    0.05376    0.03941 =
         0.02665    0.00266    0.00597    0.00144
AFIX  93
H9A   2    0.424219    0.023223    0.498291    11.00000   -1.20000
H9B   2    0.298025    0.059253    0.569952    11.00000   -1.20000
AFIX   0
C10   1    0.368065    0.365569    0.393350    11.00000    0.03579    0.02909 =
         0.02305   -0.00201    0.00317   -0.00154
AFIX  43
H10A  2    0.407212    0.379876    0.343499    11.00000   -1.20000
AFIX   0
C11   1    0.321638    0.484744    0.436112    11.00000    0.02896    0.02565 =
         0.02802   -0.00118    0.00116   -0.00283
C12   1    0.337392    0.495869    0.514151    11.00000    0.03250    0.02971 =
         0.02934   -0.00043   -0.00145   -0.00028
AFIX  43
H12A  2    0.389805    0.426267    0.542008    11.00000   -1.20000
AFIX   0
C13   1    0.276928    0.607855    0.550913    11.00000    0.03669    0.03735 =
         0.03017   -0.00922    0.00157   -0.00554
AFIX  43
H13A  2    0.287386    0.613821    0.603859    11.00000   -1.20000
AFIX   0
C14   1    0.201687    0.710837    0.511528    11.00000    0.03734    0.02791 =
         0.04926   -0.00914    0.00549   -0.00195
AFIX  43
H14A  2    0.157098    0.785988    0.537217    11.00000   -1.20000
AFIX   0
C15   1    0.192058    0.703242    0.434356    11.00000    0.04182    0.02358 =
         0.04969    0.00315   -0.00341   -0.00076
AFIX  43
H15A  2    0.142685    0.774451    0.406770    11.00000   -1.20000
AFIX   0
C16   1    0.253671    0.592883    0.396944    11.00000    0.04116    0.02711 =
         0.03094    0.00248   -0.00156   -0.00532
AFIX  43
H16A  2    0.249747    0.590515    0.343744    11.00000   -1.20000
 
HKLF 4
 
REM  09031a in P2(1)2(1)2(1)
REM R1 =  0.0297 for   1662 Fo > 4sig(Fo)  and  0.0357 for all   1834 data
REM    174 parameters refined using      0 restraints
 
END  
     
WGHT      0.0341      0.3081 
REM Highest difference peak  0.173,  deepest hole -0.153,  1-sigma level  0.029
Q1    1   0.3241  0.2168  0.4496  11.00000  0.05    0.17
Q2    1   0.3655  0.4978  0.4710  11.00000  0.05    0.17
Q3    1   0.2309  0.0525  0.3116  11.00000  0.05    0.16
Q4    1   0.2889  0.4830  0.4745  11.00000  0.05    0.16
Q5    1   0.3047  0.4171  0.4128  11.00000  0.05    0.14
Q6    1   0.2164  0.7059  0.4731  11.00000  0.05    0.14
Q7    1   0.2991  0.3076  0.4038  11.00000  0.05    0.14
Q8    1   0.3457  0.0879  0.3579  11.00000  0.05    0.14
Q9    1   0.4200  0.3025  0.4185  11.00000  0.05    0.14
Q10   1   0.2445  0.5249  0.4184  11.00000  0.05    0.13
